# Supplementary material for: A Novel Zinc Chelator, 1H10, Ameliorates Experimental Autoimmune Encephalomyelitis by Modulating Zinc Toxicity and AMPK Activation
Source: Int J Mol Sci. 2020 May 10;21(9):3375. doi: 10.3390/ijms21093375 (PMC7247014; doi:10.3390/ijms21093375)
Supplement: Supplementary file 1 [file ijms-21-03375-s001.zip]

Archive with 6 entries (6 files):
- Figure S1.tif
- Supplementary Materials for ijms-782894-R1-Final.docx
- Supplementary Movie 1.mp4
- Supplementary Movie 2.mp4
- Supplementary Movie 3.mp4
- Supplementary Movie 4.mp4
